# Supplementary material for: Dissecting Fc signatures of protection in neonates following maternal influenza vaccination in a placebo-controlled trial
Source: Cell Rep. 2022 Feb 8;38(6):110337. doi: 10.1016/j.celrep.2022.110337 (PMC9026287; doi:10.1016/j.celrep.2022.110337)
Supplement: Data S1. Systems serology data from maternal time of birth and cord timepoints, formatted for use in machine learning, related to Figure 3 [file mmc2.zip]

Archive with 2 entries (2 files):
- Data S1.xlsx
- __MACOSX/._Data S1.xlsx
