# Supplementary material for: Dissecting Fc signatures of protection in neonates following maternal influenza vaccination in a placebo-controlled trial
Source: Cell Rep. 2022 Feb 8;38(6):110337. doi: 10.1016/j.celrep.2022.110337 (PMC9026287; doi:10.1016/j.celrep.2022.110337)
Supplement: Data S1. Systems serology data from maternal time of birth and cord timepoints, formatted for use in machine learning, related to Figure 3 [file mmc2.zip › Data S1.xlsx]

## Sheet: Data_Cord
3314	8	1	1	7	2013	0	0	1	34.4	7	13	2	13	21941	40051.7	29969.9	12578	31676.2	3024.16	14223.2	2908.33	5578.03	2664.76	2272.25	23.6294	20.7706	45.8766	88303.5	614266	74198.8	310370	183931	979131	157102	29691.2	13121.2	75757	113159	5502.5	22178.5	5719	13543.5	6621	98138.2	7694	10488.8	3629	3573.5	6186
14128	8	0	1	1	2013	0	0	0				10	12	51361.9	53270.4	39666.3	15675.6	28349.1	21680.7	9577.65	5373.66	5708.77	2153.27	32650	27.8244	22.3317	56.6563	58428.5	31301.2	6061.75	7565.75	16184.5	146252	3193	4663.75	5900	9937.5	10956.8	21685.5	20172.5	5163.5	5908.25	7720	125034	2886.5	10945.8	7373.5	4759.5	5516
17038	8	1	0	3	2013	0	0	1	30.1	8	13	12	12	9407.07	15382.5	14319.1	6629.59	18406	2230.29	1997.97	1670.93	1024.22	3068.12	2323.36	29.4667	25.7261	50.7143	13643.2	369758	113799	344644	14292.8	133600	294193	69934.8	78500.5	261854	142163	4206.5	41473.5	6715	40460.8	3021.5	12109.8	74686	21066.5	5817	16592	11535.8
20446	8	0	0	2	2013	1	0	0				12	12	20768.6	38447.3	24643.3	9243.19	45887.7	2584.32	6064.27	2501.81	1662.46	4628.02	3632.97	8.68434	6.56214	21.3853	72191	102371	80894	39138.5	15319.5	587577	6409	31789.2	19420.5	84420	31318.2	8026.75	14964.2	7490	5424	3281.25	120371	3011.5	13635.2	4431	7523	6638.25
26423	8	0	1	3	2013	0	0	0				11	12	32050.8	50698.9	33112	10178.2	11346.9	6238.86	27740.2	5189.61	2002.87	1382.46	12619.8	10.9522	7.93943	26.6399	12661.2	65251.5	5497.5	17995	7202	164144	3389.5	4881.5	6460	17746	5874.5	19493.5	35405.5	4731.5	10776	4706.25	198908	3099.25	5602.75	20467.5	21362.8	11113.5
34359	8	1	0	5	2013	0	0	1	30.6	7	13	1	13	10947.8	35175.7	26566.4	5414.68	16078.2	2820.9	5259.86	1434.76	1127.32	1537.57	1510.11	2.42509	2.52096	10.3095	4887.75	145770	8122.5	34907.2	6353	19515.2	4378.5	5807.75	15288.8	32250	13560	4652.5	9619.5	4565.5	3579	3281.25	3791.5	2947.75	6047.25	3962.75	3975	7621.5
101612	8	1	1	3	2013	0	1	1	33.1	7	13	10	12	47047.6	48636	33462	14745.6	37125.3	29623.6	6968.94	2954.46	2923.72	4546.85	18078.5	33.3601	28.9981	58.0467	567378	283312	92366.2	158964	118034	2.00745e+06	82597	42586.2	120230	379103	251679	15827.8	40658.2	6724.5	12584.5	4883.75	61918.5	4079.5	17187.2	8911.25	10737.2	7268
124885	8	0	1	7	2013	0	0	0				5	13	11903.7	50888.2	49589.3	17085.6	47795.7	2914.96	24841.5	6272.35	6972.43	4546.78	3522.84	14.8067	12.3627	35.035	5467.5	855457	147944	324765	357742	48996	32083.2	53555.8	4239	24281.5	222446	4535.5	34068.2	7247.5	16632	8991	4824.5	3177	34780	3710.75	3549	17954.8
194366	8	1	0	3	2013	0	0	1	23.8	8	13	12	12	21938.4	40049.1	34221.5	8169.66	24215.9	2870.52	9692.22	2179.77	1318	1665.89	3037.06	5.859	5.05894	18.6195	74995.5	229620	52600.5	61924.2	44761	1.23742e+06	4131.5	14747.5	301381	506590	91860	5065	7762.5	4620	3047.5	3144.25	68046.8	2912.25	6213.5	16419	12297.8	12700.5
199482	8	1	0	4	2013	0	1	1	31.5	6	13	1	13	14462.3	41168.1	29935.8	8780.82	32309.8	1437.73	4676.84	3911.12	1500.11	7585.87	5310.03	4.14849	3.46172	17.1691	5937.5	22624	14619.2	6768.5	4019	13399	3570.25	8221	5687	13617.5	10220	5962.25	26346.2	14223.5	7792	3696.75	68766.5	3134	20021.5	6909.25	11007.5	289046
218591	8	0	1	1	2013	0	0	0				9	12	8896.53	27912.3	14238.9	7792.46	21187.7	1917.79	11738.3	1961.92	3505.98	2507.1	3798.22	9.40807	8.89952	21.3582	31846.5	493506	303711	250940	231909	567568	105319	48202.8	21435	163988	110267	4758	42302.5	6368	19672.2	6645	72048.5	8180	8112	3775	6636.5	33869.8
235287	8	1	0	2	2013	1	0	1	25.2	7	13	10	12	23058.5	32677.5	23378.5	7721.31	26147.3	2397.77	3915.12	1573.74	1390.88	1887.98	3072.3	5.05367	4.77917	12.6106	164180	176284	143971	76036	33152	643447	35240.5	28893.8	417638	526638	71603	14218.8	9821	6402	3735	3462.25	250594	2857.5	6205	45159.5	19957.8	27956.8
257381	8	0	1	3	2012	0	0	0				1	12	5124.57	21121.5	9578.62	15864.3	38883.1	2002.93	9712.26	1108.93	21376.1	31869.7	55806.1	15.3409	9.09091	6.81818	7846.75	117072	558072	11818	296501	507112	4476.75	210909	7635.5	11861.8	108974	4471	13857.8	45262.5	5470.75	26564	33933	3791.5	244106	3971	3727.5	171731
259784	8	1	1	8	2012	0	1	2	23.4	10	12	3	12	34481.4	58784.5	30801.9	12432.7	46315.5	9008.36	14510.8	3195.08	2412.06	7128.74	15253.6	12.0322	10.16	28.24	457579	697331	352846	226640	106157	1.86028e+06	42897	177310	153409	417723	294129	12136.5	23488.8	13473	5068.5	3179.75	88697.2	2908	14294.5	5830	8190.25	7551
299685	8	1	0	8	2012	0	1	2	17	10	12	3	12	9499.28	15393.6	8269.69	8402.72	31034.6	1364.5	1213.74	1120.99	1418.36	4353.33	2567.41	6.77866	6.14625	19.8814	5792.25	25329.8	308304	17265	109104	58146.8	10261.5	99120.2	25952.2	79391.2	142763	4626	11176	354503	6305	136872	43936.2	3879.25	234700	19166.8	40812	50498.5
325127	8	0	0	4	2013	0	1	0				3	13	9284.77	33241	20111.3	6609.57	24162.5	1538.81	1873.98	2619.94	1647.19	2954.68	2119.48	2.76504	1.96758	10.9438	5291	239779	83359	131492	5606	77653	72136	38115	72853.5	123915	36162.5	4265.75	10891	4835.75	4777.75	2989.25	4375	3256	5858.5	8237.5	3758.75	13582
332901	8	0	1	8	2012	0	1	0				3	12	18019.4	35336.5	16582.8	11109.6	33932.1	3085.67	23490.9	7068.26	4584.92	12539.1	9811.79	23.7998	20.1878	47.0523	11081.5	385307	126032	110525	54399.5	568838	17608.2	55855.8	23753	70437.2	153738	4425	29222.2	8771.5	5378.25	3508.75	42133.8	2909.25	17948.8	4162.75	4346.25	14785.2
333393	8	0	0	6	2012	0	1	0				12	11	9791.98	38339.4	16324.9	5863.98	13389.4	1631.45	5020.77	2184.28	1169.48	1413.68	1982.03	20.6959	15.4816	43.998	5139.25	393570	23942	319706	10177.5	22095.8	228955	5452	25219	160071	47675.8	4448	26271	4519	14610.8	3085	3763	6458.25	5742	3715.25	3986.5	55246.5
337738	8	1	0	6	2013	0	1	1	29.6	7	13	1	13	18589.3	36231.4	20015.5	11418	23268.6	5534.3	18002.6	6328.5	9786.82	6326.58	14270.7	7.83017	5.47813	25.5393	4874.5	8806.5	6012.75	3505.5	3859.75	29268.2	3350	4710.5	4033.25	5453.5	7815	5128	10327.2	4799	3419	3689	90989.2	2845.75	6754	3836	3721.5	89246.5
353757	8	0	1	6	2013	0	0	0				4	13	12510	52381.5	44524	19835.4	47377.3	2724.39	28305.7	5495.25	38394.9	11207.2	28640.7	24.3653	18.9017	51.6976	14816	832057	640832	281561	1.12649e+06	1.99166e+06	14376	233808	77790	108826	356055	4455.25	30994.2	18105	9814	33005.5	134853	2967.75	44327.5	6149	4903.5	9119.5
369728	8	1	1	9	2012	1	0	2	27.9	10	12	4	12	13507.8	29252.5	20266.3	15023.4	32191.7	1592.34	3502.02	2789.79	19868	6616.72	5646.12	15.386	12.0941	32.535	295954	608243	222319	198878	63308.5	1.35037e+06	38573	111111	94628	303690	259051	7798.75	43946	17741.5	12196	3748.5	63904	4327.5	24546	7313	10283.5	26785.8
370031	8	0	1	6	2013	0	0	0				2	13	28852.7	36924.7	26937	9075.91	21321.9	3809.71	4158.38	2578.29	1698.6	1601.35	8209.3	3.74342	2.12964	14.1803	191745	144328	50087.8	41310	41855.5	809658	9702.5	18257	64416.5	128648	50468.8	15673.2	12884	5625.25	3724.25	3843.5	161776	2893	8430.5	5468	4697.75	5415
370984	8	0	0	4	2013	0	1	0				11	12	7497.68	54315.6	45943.2	5920.14	12177.7	1518.47	21220.2	12267.2	1241.08	2255.26	1611.26	5.41805	4.52493	19.5418	4796.5	34032.2	5500.25	5814.5	3477	18380	3049.25	4650.25	4773.5	8249.25	14988.2	4609	18702.5	4581	3860.5	3150.75	22884.5	2808.5	12493.5	7612.5	4123.25	47779.5
371063	8	0	1	5	2013	0	0	0				2	13	44436.2	47698.2	29551.6	16967.2	46291.6	7306.65	5904.41	1557.84	19927.4	6539.52	33166.4	2.46556	2.69287	14.3189	325634	568095	301018	81950.5	692077	1.52012e+06	5418	93847.2	37807.5	155298	231395	18583.2	32774.5	19506	7226.75	34302.5	216342	3503.5	30288.8	3763.5	5448.5	7567.5
371719	8	0	1	2	2012	1	0	0				8	11	42455.7	49486.4	33210.6	11952.4	36212	22764	21268.6	5431.94	2962.93	2837.97	17598.1	14.4838	12.4237	35.4446	637726	533432	126222	138991	152086	2112809	13531.5	28509	8674.5	56032.5	256644	29632	32023	5937.5	5002	4944.5	138378	2944.5	17531.5	3681	3550.75	31005
371790	8	0	1	6	2013	0	0	0				4	13	16046.5	43895.9	29438.9	19656	43561.4	5465.86	15072.2	8330.33	6766.57	27869.4	21973.1	4.39631	1.9346	12.1294	7133.5	468374	1.04956e+06	185487	574920	1168235	79140.5	641910	24606.2	119562	412850	5696.25	45928	50468.8	13162.5	34413	202012	5037	48241.8	21499.8	17677.8	77238.2
371883	8	0	1	2	2013	1	0	0				1	13	29662.9	47023.3	47329.6	18760.1	46758.1	4423.8	24601.2	11140.9	22368.8	35630	32936.9	25.1498	22.5657	50.2311	108238	885478	114318	500401	66713.8	971008	68878.2	47819.5	204940	457436	470404	8641	24196.2	33172.2	17383.5	15551.5	153053	3967.5	69158.5	24923.5	19381.8	62688
372196	8	0	1	12	2012	1	0	0				10	12	10749.7	46547.9	30083.2	13222.1	44328.6	917.135	3572.25	2173.23	2151.25	3617.25	3090.62	13.4286	12.29	32.3493	5886	295153	141340	127919	61025	151122	49733.2	21872.8	10309.5	28717.5	61640	4729.25	10982.8	7114	3627.5	3562	15267.5	2992.25	8312	5930.25	3996	1.03485e+06
372531	8	0	0	2	2013	0	1	0				11	12	43164.1	53093.8	46821.1	15480	47818.9	32250.9	54939.3	52189.9	31871.5	25255.9	39863.4	22.1001	19.2358	55.329	76397.5	545358	217647	180122	199654	1223758	25033	75213.5	431409	515114	105546	7335.5	96777.8	11728.5	29426	13174.2	362032	7962.5	10466.2	34381	28463.5	13201.2
372561	8	1	1	10	2012	0	0	3	37	11	12	4	12	33850.6	42835.2	24248.7	18033.7	43656.3	10663.1	5939.7	3746	21097.7	6430.49	28652.8	17.4683	14.2178	38.1959	267453	183059	147055	44139.2	190476	1690796	8765.25	73219.2	19399.5	51021.5	66103.5	11385.5	7490.25	6967.5	3025.25	8469	126063	2765.5	29986	3732	3680.5	9583.5
372643	8	0	0	5	2013	1	0	0				3	13	21824	53382.6	46070.3	16453.3	50490.7	3012.15	17500.6	4390.98	16948.5	12824.2	33505.1	17.4107	12.9133	39.0846	4796	42867.5	38254.2	9309.75	50450	52256.2	3342.5	25323.5	23788.5	48088.5	36770.2	4590	23438	25932.5	4856.25	28714.5	110110	3119.25	64591	27542	15111	33120.2
372738	8	0	0	7	2011	0	0	0				4	11	11657.8	43922.1	29891.5	14550.8	30173.4	1697.11	7025.21	2543.07	17720.8	2603.57	7600.53	8.02897	8.60222	22.4719	8312.5	333920	53137.5	106701	99466	154536	50418.5	17481.5	72307.5	135840	107794	6647	345378	86049	148287	557536	508790	156214	334290	241107	203371	68687.2
373515	8	1	1	6	2013	0	0	1	35.3	7	13	2	13	46940	55371.8	39321.1	15960.7	33043.4	16244.7	21182.1	7695.66	5575.02	2508.1	18642.1	11.6568	8.90957	30.3057	644222	576617	96441.5	127810	441464	1973197	21693	78358.8	20914.2	79752	139646	20401.8	30831.5	5419.25	5549.5	5182.25	131484	2798.5	20052	3699.75	3744.25	6910.75
373568	8	0	0	6	2012	0	1	0				1	12	31542.4	40096.4	18219.5	8419.85	37463.5	3236.96	9304.46	3527.79	1458.35	3023.72	4019.57	16.4058	14.0937	40.6893	98198	178496	193136	91891.8	43397.8	691876	6077	65699.8	322877	604764	364448	5807.5	8711.5	7922.25	4018.5	3288	63746.8	2866	24131	23279.8	21358.5	7968
374741	8	0	1	2	2013	0	0	0				10	12	31032.6	33576.6	22529.4	22374	30865.9	8931.31	8282.17	2280.47	13346.2	5300.89	47189.8	18.5549	13.7139	39.2732	88054.5	394899	82632.5	82813.5	76437	729346	3749.5	24861.5	98604.8	169637	134284	13474	9905.5	7809	3260.5	7334.25	90411.5	2916.5	20484.8	11332.2	10969.8	7020
379058	8	0	0	6	2012	0	0	0				1	12	7999.87	27507.2	30316.2	12697.3	45989.6	1043.39	17169.1	5495.9	15326	7620.4	26195.2	25.7893	21.1439	49.133	5475	921934	598750	603399	637610	145804	395646	214010	6457	103069	222676	4986.75	59843	13590	34146.5	11282	4240	18488.5	30598	3728.5	3779	8712.75
386853	8	0	1	6	2013	0	0	0				2	13	44876.9	55556	45410.8	12349.7	39459	16203.7	41874.4	15086.5	8564.68	5716.7	34789.9	22.6763	17.3544	50.5809	66638.2	498735	323848	135931	305232	640776	4477.25	111836	80369	246774	142448	10959.5	23226.5	9357.75	12001	10624.8	56358.5	3195	25487	7077.5	11087.5	10001.2
387773	8	0	1	8	2012	0	1	0				3	12	24047.5	21153	8836.24	14360.1	34636.2	1845.18	1824.52	942.615	2479.54	1990.09	3775.97	1.75818	1.64792	10.6073	64053	137538	147629	28464.2	144784	1.2022e+06	9101.25	95703.5	168408	610982	115952	4953.25	5520.5	6306	3038	4075.5	67250.2	3043.5	8610	12204.5	19291.2	87224.8
389959	8	0	0	8	2012	0	1	0				4	12	8691.28	52718.4	35918.9	6773.72	14566.8	1253.19	12331.2	20217.9	1237.03	1292.85	2518.97	19.2867	14.3286	47.9676	4816.25	271987	8098.25	53307	6202	57113.8	4597.75	5457.5	29473.8	58117.8	47044	4392	23280.8	4443.75	16887.2	3134.75	6787.25	9087.5	5956.75	3863	5783.75	5434
393799	8	0	1	1	2013	1	0	0				8	12	5145.44	12065.7	6182.85	6339.67	25122.1	1500.63	2770.2	1007.05	1219.95	3252.53	4894.94	8.75479	6.78161	3.08429	6220.5	252131	552426	122666	95874.5	138844	61430.8	292824	12148.5	86253.5	194834	4521.5	10337.5	19890	4259.5	3441.5	5048	3044	20983	3525	3632.25	12373.8
393827	8	0	1	1	2013	1	0	0				10	12	27348	40322.8	30834.5	11088.3	40036.2	3621.98	4007.15	3582.76	6358.95	4813.91	12310.6	17.179	13.3163	37.7185	110694	304104	143418	109010	109980	686623	11691.8	33117.5	7097.5	39182.5	68983.8	5830.75	21453.2	7834.5	4244.5	5068.5	68269	2798.75	6001.25	3539.5	3505.75	112722
394073	8	1	0	1	2013	1	0	1	21.4	6	13	10	12	10321.3	29017.4	12063.8	11087.9	32442.1	1153.97	1583.94	1382.08	1645.42	2865.86	1850.02	2.40841	3.84498	12.6705	22045.5	94531.5	60099.5	46765.2	12942.5	331720	24368.5	39782	54140.2	120247	25999.5	4268	5519.75	6467.5	2877.25	3398	35435.5	2793	5755.5	4770.25	4529.75	5080
394379	8	0	0	2	2013	0	0	0				12	12	7796.87	8813.05	6463.84	14692.1	25325.8	1523.99	1145.22	1071.68	2793.25	1998.62	6284.26	3.34987	4.35715	12.8137	4811.25	28447.8	108590	23251.2	108124	7354.25	17408.2	40324	13621.2	32673.2	54519.8	4463.75	5078.5	6690.25	2880	5709.5	3408.25	2776.25	7464.75	3645.25	3614.25	8295
394527	8	1	0	3	2013	1	0	1	26.7	6	13	11	12	11928.2	27159	15694	12776.7	22578.4	1996.51	13721.6	2386.91	14854.1	8359.65	5026.12	30.3851	26.0262	56.2088	5636.5	10859.2	12480.2	3368.5	10506.2	43543.2	3257	5117.5	4055.5	13709.5	9820.75	6561	13726.5	12753.5	3431.5	8066	60401	2813	18161.5	3615.5	4251	9516.75
395176	8	1	0	3	2013	0	0	1	24.3	7	13	10	12	11436.9	19434	10978.8	7549.96	12264.3	1582.53	1604.21	1189.69	1398.36	1563.04	3909.66	6.35379	7.80749	21.4424	116711	255875	95032.2	77599.8	128724	503416	13063	19119.5	4183.75	13165	155153	5652.75	14028	5514.25	3719.75	4300	52116	2965.5	10299.8	3486.25	3555.25	58445.2
396146	8	0	1	2	2013	0	0	0				12	12	46588.5	44772.6	28809.7	10911.3	53179.1	34449.3	5542.42	2019.73	2514.01	9447.77	28496.2	22.1797	19.8302	43.3866	726620	543448	564310	226676	196220	2367834	92833	291546	100454	163464	377899	29886.8	16256	16115.5	7641	4601.75	133576	3591.5	24521.5	6633.25	5345.75	55076.8
396259	8	1	0	2	2013	0	1	1	32.9	7	13	12	12	15731.8	15213.9	7316.58	8119.52	11659	2822.47	1383.32	1126.32	1959.98	1430.84	1929.97	2.88355	2.31209	10.7937	49923.8	30674.8	24109	9863.25	102583	817698	3929.5	8630	41527.8	153237	137328	4824.75	7413.25	4809.25	4300.75	3995.25	86309	2905.5	7516.75	4761.5	5547	9877.5
396268	8	0	0	5	2013	0	0	0				1	13	8853.8	46135.6	33203.4	9165.97	25901.4	1490.83	11082.4	5213.87	1562.01	2264.97	1849.42	6.89532	6.08496	26.1632	4857	7131.75	5575	3316	3542.5	12166.5	3249.75	4807.25	4048	6621.25	5574.25	4470	16791.5	4913	3313.5	3161.75	19038.8	2841	5634.5	3828.75	4543	13957
396462	8	0	1	1	2013	1	0	0				12	12	9615.94	11754.1	8091.09	10137.2	8711.5	12520.9	16226.6	6259.22	3337.64	3906.4	13304.3	15.553	13.2296	12.884	421743	489387	69125.5	176998	59745.8	1522083	34485.5	22046.2	57293	198969	215083	18263.5	30059	6687.25	8992.5	4427.25	150122	4196.75	16536	11056	16468.2	17211
396493	8	0	0	4	2013	0	0	0				11	12	8677.99	43029.8	22497	19221.6	38474.3	1692.55	6793.29	5375.08	8889.27	11305.8	5456.89	19.1837	15.8515	46.5409	5012.75	254596	286658	142598	395177	689595	90863.8	134569	34092.2	117916	46736.8	4605	22365.8	10368.8	13908.5	21924.2	16514.8	8073.25	9111	19455.5	16368	6436.5
396701	8	0	0	3	2013	0	1	0				12	12	16500.9	12904.4	9393.73	10863.6	28784.5	2198.48	1537.78	1409.13	3963.87	6771.03	7208.07	2.41066	1.97802	9.91147	155782	55143.5	337394	10234	72714	821664	3842	46518.5	4403.75	12114.8	192114	6861.75	5241	14313	3233.75	4961.5	66326	3160.25	12736.2	3758	3873	168717
397180	8	0	1	2	2013	0	0	0				12	12	44142.8	49232.2	33966.3	14332.9	30749	26251.7	21344.8	7716.4	12904	2929.19	31955.2	16.1336	12.0888	34.0075	281184	78810.2	21130	25247	96251	869412	3697.5	9332.25	54722.8	86184.5	150118	14823	16630.5	6995.5	8074.5	8764	39343.8	2848.5	26360.8	31129	13676.5	130134
398493	8	1	0	5	2013	0	0	1	27.7	8	13	4	13	13094.9	11386.3	9223.74	14112.9	16402.3	1470.54	1008.36	1978.49	4149.49	1896.52	2417.42	8.30045	8.10032	24.0373	15520.2	27291	81537.8	16408	97768.8	235968	10251.2	27742.5	48966.8	143907	37825	4603.75	4653.75	5306.5	3046.5	5297.5	107068	2786.25	6149	13517	11529	7543
398523	8	0	0	4	2013	0	0	0				1	13	11525.3	26382.3	14871.9	7399.11	16553.8	1432.37	3491.11	2014.46	1560.97	3338.8	2126.24	4.28286	3.55138	18.5036	12925.5	91481	65405.2	35885.5	40012.8	170440	9860.5	21907	36646.2	36035.5	60420	4359.25	5111.5	4573.25	3153.75	3074	5813	2896.25	5107	3712.75	3794.5	5956
398527	8	1	0	2	2013	0	0	1	28.9	7	13	1	13	18837.8	13932.6	9340.89	13068.8	49599.6	1842.69	1205.88	1045.41	4033.05	4650.78	6184.87	6.65903	8.46771	23.7148	21563.5	13880	131164	5456	205148	292785	3622	42257.5	72486.2	185202	208124	4511.25	4920.5	12436.5	3036	8227.5	56681.5	2806	24408	8895.75	8917.25	7480.5
398959	8	0	0	5	2013	0	0	0				2	13	25137.5	32770	17600.3	18748.1	29218.9	1794.16	3237.08	2396.4	4654.96	5292.41	3423.23	4.30694	2.55907	19.7421	76154.5	52559.8	81958	14704	108980	596979	7296	33575.8	39769.2	96978.8	136619	6300.5	5830.75	6639.5	3017.5	7402.5	516258	2826	13287.5	4801	4961.25	5765.25
399443	8	1	1	6	2013	0	0	3	39.5	11	13	4	13	54695.5	54726.1	47896.5	19221.7	38851.8	67064.9	38253.7	11131	26283.6	6534.48	49710.3	39.7265	26.2013	67.7232	797442	614695	193604	320614	529995	2.09366e+06	138486	91891.2	237432	419029	233318	49677	93139.5	23148	51209.8	55498.5	331518	16505	27134.5	40612.5	31323.5	407972
401576	8	0	0	6	2013	0	1	0				3	13	7178.68	18384.5	8751.96	10261.7	25874.5	1924.88	1413.07	1247.43	1969.42	2823.36	2996.64	2.5775	2.37736	9.09499	6729	71684.5	113670	13239	78782.5	94873.8	4655	36354	24414	24905.8	106829	4513	8160.75	11562.5	3228	28709.5	16414	2934	7963.25	3867.5	3659.25	5983.5
403699	8	0	1	6	2013	0	0	0				4	13	19826.9	51213	39814.5	17772	44131.4	2391.82	22515.1	7982.24	35358.6	13120.7	36477.4	31.9242	20.2584	58.9441	43198	246314	322370	60246.2	648086	1059011	3783	143684	118508	299507	297879	4382.75	12881	14340.8	3435	13662.5	50999	2842.5	44104.5	9697.25	27818.8	7606
[truncated: 110 more columns]

## Sheet: Data_MTOB
39351	5	0	0	7	2012	1	0	0				2	12	19274.7	11236.1	14360.4	9450.15	25216	1010.36	2101.24	1307.52	2537.86	2062.21	2811.2	8.81716	10.3106	18.7235	50664.5	123840	50451.2	79630.2	112055	591378	47285.8	21913.5	73994.8	142135	265596	4498	6119.5	4660.25	3730.75	3479.5	37155	3133.5	7775	3700.25	4303.5	72778.2
126549	5	0	1	7	2013	0	0	0				3	13	33039.8	49813.4	28962.5	13756.8	16753.5	18766.5	5827.25	9556.36	7781.48	2668.81	11905.9	31.1984	27.8722	53.9683	234438	271748	233426	121894	326751	1.70621e+06	26781	18493.5	471998	570657	83012.5	12116.2	12048.5	6299	4160.5	8327	244840	3003.75	6286.75	50362	27307	320357
139386	5	0	0	7	2013	0	0	0				3	13	8560.07	37152.5	20394	12046	25274.3	2044.37	2124.98	5683.55	1973.79	2896.37	3374.48	21.8972	21.3047	49.9838	6229.25	488022	271218	379955	177714	312390	254118	92592.5	39734.8	114361	123748	4621.25	82634.2	9058.5	85761	6135	17992	74302	267192	4420	5832.5	104272
141546	5	0	0	6	2013	0	0	0				1	13	15526	30386.2	19173.1	11777.1	23806.3	2815.75	3425.81	4967.29	4715.94	4006.94	3857.82	30.1935	27.8423	56.6815	49002.5	277238	126762	204734	92562	1259968	140309	72959.8	64798.8	176443	201506	4560.5	14028.8	6378.5	8949.5	8756	88470.8	4877.5	10886.8	3949	5089.75	17361.2
176633	5	0	1	1	2013	1	1	0				9	12	22180.9	19167.3	8738.69	7640.13	46606.6	3577.88	2469.32	1473.64	1324.26	11366.6	7076.45	12.0496	14.0146	28.062	57143	152330	365807	108950	28854.8	642473	71831.5	114215	137967	246363	437192	4829.5	6756	14443.8	3501	3370	41563.5	3189.75	11488	7580.25	5191	1.14395e+06
178378	5	0	1	5	2013	0	0	0				1	13	36418	44408.6	23933.7	16923.4	44710.1	46134.7	3087.54	3614.71	17551.6	7689.22	28269.5	16.6278	14.6606	45.2161	48490.5	88098	200545	52593	187396	299735	29085.8	72039	46898.2	229141	79047.2	6564.5	9157	7581.25	4674	7395.5	29386.2	3220	10884.5	4861.25	5925.25	117252
223543	5	0	0	2	2013	0	0	0				10	12	8862.18	35001.5	16913.5	6761.84	15742.5	1508.34	9942.38	12974.7	1697.43	7022.25	2740.27	6.89831	4.9851	16.3046	18218.2	377260	97845.5	159914	33769	536066	61484.5	49050.8	30446.8	31271.5	531054	4506.5	22270.2	9004.5	5796.25	3379.75	52741	3024.5	27001.2	3590	3514	8543
241051	5	0	0	2	2013	0	1	0				11	12	17067.3	43845.2	18650.5	10668.5	13406.4	1615.47	3654.44	1967.84	3396.05	4990.19	4237.06	1.5303	0.857117	6.57577	70059.5	458403	58150	71117.5	89638	778845	3764	15893	278300	403708	42733.5	6227.5	10474.5	5878.25	3311	4717	124728	3063	5895.75	24533.2	13749	12367
249650	5	0	0	7	2013	0	0	0				4	13	16931.9	43379.2	32330.7	10928	26973.1	3622.7	4031.75	4655.83	2984.77	4507.13	2851.75	23.2937	18.0952	48.9683	27347.5	368248	207693	125923	208683	848195	12268	61021.8	108569	192824	406555	4377	11205.5	5317	3478.75	4598.5	75663	2820.25	11879.8	3963.5	4125.5	30191
325127	5	0	0	4	2013	1	0	0				3	13	5863.7	10240.5	6114.9	4679.74	12069.9	1886.61	1153.39	1076.24	1311.58	2045.67	2113.12	2.7964	2.00556	5.31757	5280.5	82524.5	29138.5	55667.8	4206.75	35485.8	32887.8	17159.2	25508.2	42408.5	16772.8	4613	7017.5	4730.75	4303.25	3146.5	3867.75	3106.5	5887.25	8317.75	3597	22524
332901	5	0	1	8	2012	0	1	0				3	12	21261.4	51258.2	14219.5	13256.1	38050.9	3279.48	23238.6	14489.3	5685.12	13071.2	19619.9	19.2134	12.8045	39.9821	25623.5	542585	240124	186842	102408	962284	47191	87334	58664.5	139577	334034	4263.25	16307.2	6729.5	3902	3374	37497.8	2852.5	15020.5	4064	3858	22556.2
333393	5	0	0	6	2012	0	1	0				12	11	7876.79	30362.9	12578.9	5344.83	12012.9	1641.9	4956.56	2414.33	1560.29	1534.72	1765.92	30.2046	32.0295	25.5442	4953	234103	14610.8	193128	6849.5	13516.5	136508	5308	14800	89761.2	28050.8	5063.25	19437.2	4530.25	12592.2	3276.5	3715.5	6945.75	5112.75	4040.5	5861.75	111258
344840	5	0	0	9	2013	1	0	0				6	13	7506.83	34887.1	11701.9	12788.3	27692.2	2171.55	1461.72	1525.76	2062.54	2932.08	2499.45	12.2202	9.74545	21.0834	50618.5	307466	120845	225258	107150	432848	167248	39393.5	86958	140014	61281.5	4609.25	37423.5	7140.5	23785.8	4445.5	54189	12603.5	6607	4729.5	5509	17777.2
370031	5	0	1	6	2013	0	0	0				2	13	27188.7	41814.1	17616.5	8945.78	20406.5	2649.45	6771.26	3075.78	2096.1	2714.11	5891.18	2.49169	2.28153	7.21006	93209.2	80339	29200	24498.2	22222.8	489189	7281.5	11736.8	49896.5	103079	52715	10080.5	9814	5104	3385.75	3629.25	114884	2868	6738	4632.25	4331.5	7672.5
370564	5	0	0	5	2013	0	0	0				1	13	7682.38	27424.6	14985.9	6922.71	8244.57	1652.75	2578.87	1416.22	1342.34	1208.97	1944.45	2.18728	1.33939	7.4707	4935.5	65026	5846	34462.8	8835	12706.2	13696.2	5050.5	7734.25	15864	52409.2	4174.5	6365	4709	3194	3161.75	3672.25	2802.5	5766	3385	3504.5	11761
370984	5	0	0	4	2013	0	1	0				11	12	5950.35	8055.84	6646.07	9305.41	14593.4	1361.67	901.115	957.233	1734.35	4749.5	2020.09	3.59962	4.40155	10.2929	6051	155912	140887	134696	68679	108417	110645	50296.2	258743	431098	155271	4550.5	5993	7689	3833.5	4096	6442.25	3181	10049	8555.75	5904	22822.5
371790	5	0	1	6	2013	0	0	0				4	13	15002.8	37455.9	30356	12648.3	51504	2146.7	45635.4	53661.4	5405.29	31920.1	39213.1	31.2223	22.344	54.8697	7589.25	1.75862e+06	748998	1.54501e+06	205746	849392	1.18289e+06	455162	11667.2	328156	284390	4551	119934	12135	115860	4751.75	121362	141756	19768.5	4664.75	26635.5	334419
372053	5	0	0	6	2013	0	0	0				12	12	7828.8	45041.3	25957.5	15051.5	30258.4	2038.86	5298.42	2947.99	6000.89	3174.41	3857.13	4.51806	4.63626	14.0966	4903.75	281476	79495	82449	374565	19271.8	8700.25	18976.5	14404	26206.5	174079	4620.25	7621.75	5494.5	3394.25	5500.25	3598	2821.75	27143.2	3624.5	3729	14371
372542	5	0	1	2	2013	0	0	0				11	12	25659.3	30017.2	15107.5	13158.6	21309.9	22877.2	4114.6	2721.94	2643.19	3026.78	12878.3	8.06705	11.0246	11.003	261420	302538	277475	190544	223546	1327513	121598	194590	212440	349220	32244.5	7056.25	9315.75	5944	4998	6158	27503.5	4619.75	5791	10761	8357.5	5142.75
373568	5	0	0	6	2012	0	1	0				1	12	25072.5	31111.7	10393.2	8438.92	29173.7	2176.01	4947.02	1932.16	1306.77	1974.24	2767.08	12.9925	10.8923	30.9079	67705.5	111150	124545	56784.5	23570	519736	5075.25	39299.2	212234	420372	303471	4702	5779.25	6224.5	3171.75	3121.5	33673.5	2795.5	21062.5	11090.2	10782.2	6610
386667	5	0	0	5	2012	0	1	0				2	12	8076.79	20794.9	15278.5	6333.46	13243.2	687.642	4468.09	1514.06	1408.11	1695.88	2722.25	3.87185	3.01522	8.35719	7471.5	370140	97340	163802	41635.5	64231	32732.2	50168.5	125978	327451	73001.5	4394.25	9751	4876.25	5045.5	3031.25	3831.25	3023	8202.75	5213.5	6441.25	7524
387773	5	0	1	8	2012	0	1	0				3	12	11352.5	14773.8	5521.89	10614.5	19500.9	1601.81	1705.15	897.71	1907.58	1683.59	4518.64	1.76412	1.46048	7.32411	74331	153837	162200	39898.5	159976	1.16553e+06	15952.2	158195	181994	629735	143470	5098.5	5638.75	6397.5	3124.75	3970.5	50801.5	2998.5	7342.25	12711	23893	75831.5
387812	5	0	0	7	2013	0	0	0				2	13	8588.95	15905.4	8400.15	16385.5	39904	1696.17	1795.07	1471.53	35695	6311.63	47606.9	7.92472	6.8758	22.7867	4644.25	5385	27816.5	3377.5	61661.8	4564.75	3316.25	13604	4147	6177.5	16610.5	5208.5	6152.5	13715	11145.8	7241	9982.25	3275.75	55205	5605.75	6210.25	26172.8
389959	5	0	0	8	2012	1	0	0				4	12	4591.84	30058.5	20644.7	4808.74	9521.7	1697.32	16997.5	8307.98	1247.98	1409.22	1881.36	7.79116	8.17158	13.0991	4671.25	7237	18298.5	3385.75	20969.5	17501	3407.5	5061.5	7373	22523.2	6272.25	4476.5	6853	6239.25	3263.5	5915.5	16601.2	2927.75	5341.5	8091	8873	9827.5
393799	5	0	1	1	2013	0	1	0				8	12	5896.46	10663.3	8338.6	5540.38	25622.7	1510.29	4103.82	1866.76	1478.96	44422.2	4650.57	5.03953	2.65278	13.6402	6571.25	222888	449674	108249	66798	133293	55498	239518	14412.8	94631.5	232144	5178.75	13184.5	20061	7613	3808.5	8655.75	4065.25	32047	5968	4820.5	89330.8
394050	5	0	1	1	2013	1	0	0				10	12	38595.2	33609.2	17445.8	17174.5	21131.7	58389.2	17788.2	11223.8	24404.5	4606.03	34317.4	31.5171	24.0697	55.8626	409736	352718	153909	144650	334254	1.40216e+06	42399.5	70350	106736	253659	81758.8	16249.5	16680.5	5791	6730.25	8850	118919	3007	19545	28613.8	17491.5	33009
395661	5	0	0	3	2013	0	0	0				11	12	10229.2	36836.5	22600.1	9609.64	9235.43	1528.64	12733.2	13456.2	1781.46	1808.03	2924.01	8.34828	7.58557	22.2975	21289.5	334978	7698.5	106268	34657	309251	19179	5496.75	214356	437586	132788	4486	16125.5	4310.5	12320.5	3290.25	41106	5884.5	5078.75	11867.5	10520.2	13740.5
395783	5	0	1	2	2013	0	0	0				11	12	6906.71	50015.6	30635.9	11222.5	35399.9	2116.07	38874.5	20139.1	23032.9	9750.49	7955.75	25.3051	19.4778	46.0784	13008	756202	243202	538139	304634	1039994	314699	103567	14010.5	147115	187553	4529.5	195014	6048.5	224204	4785.5	30792.2	280992	10926	3862	8721.5	12998.5
396268	5	0	0	5	2013	0	0	0				1	13	5787.83	43354.1	13401.1	6955.35	13693.1	1533.55	8373.68	2537.44	1744.15	1797.76	3157.82	3.54812	3.38101	9.60642	4781.5	5278.5	5331	3207	3321.5	6568.5	3439	4642.75	4173	5800	5943.5	4524	10893.2	4882.5	3529.75	3206.25	7646	2856.75	4978.5	3667.75	3864	20795.8
396462	5	0	1	1	2013	0	1	0				12	12	25900.6	20955.3	11481.4	8686.71	12074.3	3495.57	15131.2	11954.5	3259.27	19872.5	21028.4	10.6456	4.63066	24.5579	491430	609742	105617	241386	77945	1.63873e+06	58345.5	31683.5	103590	307755	267870	22214.2	41350.2	7629	14616.8	4665.5	178464	3602	39742.2	35073.5	38684.2	44704.2
396493	5	0	0	4	2013	0	0	0				11	12	5343.21	24503.4	13957.4	11769.6	25240.8	1337.29	1930.24	1910.58	9027.36	5668.41	10427	12.0302	10.2443	30.2892	5219.75	303450	310698	193923	416150	728380	127983	137614	60675.2	172886	54541	4457.5	7908.5	6669.75	3849.5	13002	15222.5	4084.5	6208.25	85569	26022	7064
396701	5	0	0	3	2013	0	1	0				12	12	12480.3	9776.68	4772.89	11985.3	26407.6	1581.06	1080.86	1415.26	3810.96	13148	5601.47	1.95075	1.56588	10.121	96355.8	33015	219338	7396	38710.8	608896	3605.75	26120	4335	9671.5	152638	7130.25	5593	10359	3178.75	4592.5	70021	3076.5	12795.5	3834.25	3808.5	469249
397600	5	0	0	6	2013	0	1	0				1	13	30412.3	55111.8	48204.1	6568.38	9907.14	5590.23	77970.2	70881	1557.77	1351.66	30435.2	33.7275	19.4603	62.4701	97425.5	2.13426e+06	173374	1.53486e+06	33456.5	1.23972e+06	888500	63647.5	100994	614383	57969.8	6514.5	14937.8	25098.8	10561	3206.25	77409	16623.5	9663	6985.75	26540	263733
398484	5	0	1	3	2013	1	0	0				1	13	37507.9	41573.4	17301.6	12164	39001.4	13136.8	4228.92	2424	17125.6	8137.91	34587	25.9879	21.9718	49.2451	30709.2	8988.25	22369.5	3380	25161.5	117392	3218	6083.75	4098.75	5437.25	11009	9200.5	6981.75	11555	3172.5	9302	31658.5	2956	12997	3621.5	4167	22741.8
398523	5	0	0	4	2013	0	0	0				1	13	9875.88	12818.7	6795.74	6664.97	14172.5	1829.72	1629.09	1013.49	1691.36	2028.47	2848.03	6.96128	3.35017	11.2037	10381.5	57363	36208	24659.5	22749.5	110032	8363.5	13413	25171	27556.5	41983.2	4436.25	4793.5	4657.5	2998.5	3191.5	4009.25	2898	4854.75	3663	3656.25	8995
398959	5	0	0	5	2013	0	0	0				2	13	23487.3	25190.1	9554.1	9420.54	17611.8	2604.12	3717.59	1430.88	3604.05	2135.22	4702.75	2.21257	1.77365	9.12816	108974	88752.2	122088	27811.2	153704	873353	12800	50386.8	70307	160894	210438	6025.5	5693.5	6105	3040.5	7032.75	567862	2816	9502.25	4288.5	4243	8130.25
399655	5	0	0	7	2013	0	0	0				4	13	19251	38617.5	15114.3	11231	21088.1	2301.48	5057.4	1736.04	4022.11	1982.76	4267.02	4.6519	3.21346	12.641	25545.2	49760.8	34009	8610	87622.5	337874	3491	13584.5	27637.8	69727.2	38064.5	5047	8052	4553	3305.75	3470	121226	2807.25	5346.75	6319	5892.5	17750.2
401576	5	0	0	6	2013	0	1	0				3	13	9711.41	11239.3	7709.37	9103.91	16935.8	2178.5	1550.83	1466.83	2318.74	2375.24	3337.64	4.05454	1.96818	6.77101	7362.5	30253.8	64953.8	7904	40879	63768	3960	20668.5	19793.5	21159	81768.2	4378	8057.5	10573.5	3286.5	21910	11569.5	2788.5	6226.5	3656.75	3482.5	9435
401730	5	0	0	4	2013	0	1	0				3	13	8327.48	19613.8	13378.4	8039.24	10201.2	1993.13	1563.5	1082.69	1820.13	1763.85	3300.95	5.4426	3.94495	14.8302	19271.2	178158	74043.8	99080.2	67366	177767	44154	16206.2	41143.5	128907	50493.2	4462.5	10567.5	4924.5	4618.25	3784	15337	2912.25	5472.5	3991.5	5557.25	45864.8
401913	5	0	1	10	2013	1	0	0				5	13	33113.6	28754.8	17058.2	9714.58	22854.3	55179.1	2506.48	3777.62	1745.47	2371.91	20608.7	13.7288	14.5418	21.6648	802942	309334	55370	103508	85526.8	2410897	7596	11816	84076.5	176945	315864	12919.5	6914.5	4713	3103.25	3244	35620.2	2929.5	11567.2	4272.25	4517	25704.2
17038	5	1	0	3	2013	0	0	1	30.1	8	13	12	12	8474.85	14539.8	7396.6	5274.46	20982.9	2760.29	1238.16	874.545	1389.87	2218.5	4216.18	34.5328	24.3283	54.6638	13010.2	360206	106412	306040	14135	123837	265790	68118.8	66762.5	242652	125061	4569	74504.2	8764.25	80333.5	3080.5	8809.25	51861.8	16039.2	4834	13568.5	13066.5
177103	5	1	0	4	2013	0	0	1	25.7	7	13	1	13	17398.3	36529.2	15983.6	9111.73	45088.8	3514.12	2241.26	1299.85	2251.21	13189.2	10434.3	10.6995	12.059	35.3039	78519.5	272872	619143	114494	194008	999520	58000.8	228626	60396	160795	546126	4770.25	7473.5	19262.2	4233.5	6871.25	64625	3110.75	32713.8	3918.5	4113.75	10716
178055	5	1	0	5	2013	0	0	1	26.8	8	13	1	13	10165.1	18705.1	7998.04	6713.91	24308.4	2106.48	1521.18	1399.55	1720.11	2486.49	2693.78	2.95124	1.34121	13.3937	31000.2	96036.2	355663	68196.5	96363.8	815836	39441	95906.2	88254.2	156461	277786	4405	4930.5	7796.5	3209.5	3371.25	34039.8	2890	12692.2	4124.5	3835.5	9502.5
194366	5	1	0	3	2013	0	0	1	23.8	8	13	12	12	6390.03	25731.5	14200.7	5473.86	10212.1	1787.01	3488.25	1597.57	1124.61	1492.66	2094.19	4.63602	6.61091	10.4856	16180.2	72321.5	17548.2	19481.5	13561.5	472306	3626.75	7512	72811.2	164642	31246.8	4907.5	6145	4422.75	3247	3060	54167	2994.25	5897.5	8547.25	6764	35083.8
199482	5	1	0	4	2013	0	1	1	31.5	6	13	1	13	7322.83	24709.8	11059.2	5014.35	22814	1455.49	5373.04	1781.9	1053.94	2640.95	5194.15	1.6766	1.62874	5.48746	26111.2	196618	131973	41250.5	9581.75	139012	3635.25	50697.5	33131	108951	72563.5	5580	14645.2	13105.8	5115.5	3704	27443.8	3254.5	16605.8	5410.25	7511.25	549272
319393	5	1	1	6	2013	0	0	1	30.9	9	13	3	13	10269.6	43552	19369.4	8081.39	32344.6	2111.61	8997.51	4101.44	2502.66	6671.94	5591.93	5.34868	4.08189	8.8337	14304	780208	172848	223549	87087.5	536248	40430.2	54949.5	8334.75	57711	114461	4741.75	24356.2	8043.5	3927.75	4764.5	53382.2	2825.5	15009.8	3542.25	4899.25	7133
371211	5	1	0	4	2013	0	0	1	26.1	7	13	1	13	8932.8	22342.1	11525.6	5857.74	20979.5	1411.76	5985.48	2020.2	1337.22	7599.08	2221.86	12.32	10.5718	24.407	35904	145881	155822	38897.5	9589.25	987042	6419	64522	19638.2	202870	58622.2	4265	8269.5	5331	3098.5	3262	55781.8	2875	6259.75	3614	4513.75	8557.75
373515	5	1	1	6	2013	0	0	1	35.3	7	13	2	13	34218.4	44288.1	21193.1	15814.5	22832.3	5563.48	18838.7	6233.63	8014.34	6257.26	24367.3	6.27059	6.1771	14.1868	576308	572570	96211	129360	411985	1.81164e+06	21793.8	76788	18860.5	77010	140843	15391.8	29856.8	5328.5	4883.5	5192.75	92388.2	3121.75	18425	3722	3736.75	7425.75
394792	5	1	0	1	2013	0	0	1	38.3	7	13	10	12	7238.67	47907.3	18445.1	5489.02	15481	2020.68	21016.7	9974.63	1670.51	2371.97	2304.97	30.9751	27.3945	57.3659	5722	305837	24887.5	115010	18164.2	140363	58032.2	12085.8	113762	241168	83863	4328.25	29479.5	5304.5	18299.2	3449.5	61709.5	7873	12286.2	24065.2	22022.2	41934
396259	5	1	0	2	2013	0	1	1	32.9	7	13	12	12	14926.5	10009.5	6731	9886.93	10745.1	1575.68	1365.15	1400.06	2023.19	1880.5	2057.65	5.59172	5.64103	10.8383	55729.5	37284.5	28254.2	11739.8	122118	907125	4015	9602.75	49065.5	175362	159234	4681.25	6139	4497.5	3287.25	3599.5	74190	2859.25	6357.5	4240.75	4891	9015
398087	5	1	0	3	2013	0	1	1	24.2	7	13	1	13	28076.5	14552	8730.75	9750.7	20294.6	1905.36	1451.68	1366.13	1691.05	5767.26	5921.93	3.64361	3.23764	11.3396	358150	216291	204348	153595	53255.2	2.31993e+06	82167	76738.2	19164.8	141650	101157	7366.5	9879	10394	5589.25	3698.25	122731	3046.25	7726	3490	4215.75	25863.5
398098	5	1	0	7	2013	0	0	1	36.6	10	13	2	13	12639.7	9882.01	5890.63	10818.8	23579.6	1840.47	1655.21	1309.38	3403.41	4452	5973.47	4.21348	5.103	11.5169	7810.75	31473.2	200457	6756.25	207256	552063	3783.75	68601	63553	180615	125084	5066.75	7295	16777.8	3914	21758.2	159510	2895.75	18573	8473.5	11046.5	13842
398493	5	1	0	5	2013	0	0	1	27.7	8	13	4	13	8317.2	7193.65	5490.43	10166.6	12673.6	1943.92	1077.56	967.747	3659.97	2369.27	2532.42	1.68949	1.40323	8.12191	12078.8	21526.2	50105	12542.5	65731.8	181816	8112	15962.5	28099.2	79655	23387	4372.25	4908.75	4599.75	3016.75	3624.25	27054	2908	4837.75	4130.25	4090.5	9339.5
398527	5	1	0	2	2013	0	0	1	28.9	7	13	1	13	7489.37	8657.83	6028.51	12348.3	13935.6	1443.41	1402.57	1597.95	6647.48	9745.56	2709.99	3.5976	1.96044	10.4908	13484.8	40337	88058.8	10805.2	182532	300778	5439.5	27678	39413.2	129510	173714	4368	5137.75	5449	2986.5	5239.5	18559.5	2825.5	16690	3796.5	4461.5	23111
399515	5	1	0	5	2013	0	0	1	23.6	6	13	3	13	21474.4	42403.3	18834.7	11075.8	10768	6783.06	2492.76	1375.86	2301.47	1756.63	3932.85	15.2522	11.7986	26.441	68835.5	58956.5	7173	36501	18491.5	782756	21391.5	5383	93915.2	151960	34647.8	5541.5	7753.5	4726.5	3528.25	3257.75	54443.8	2914.75	7420.75	5475.5	5906.5	173438
259784	5	1	1	8	2012	0	1	2	23.4	10	12	3	12	37617	53947.9	35145.4	10205.4	43633.5	34718.4	9578.43	4628.17	2411.12	8720.99	11708.5	13.5038	11.4958	33.9566	143598	455877	118440	269772	37225	1.42215e+06	149473	32063.8	93411	187584	242229	4996.75	13912.5	4858	6465.5	3163.75	54374	3064.5	5928.5	3847.5	4061.5	491091
275555	5	1	0	6	2012	0	1	2	36.5	9	12	1	12	11781.8	10221.1	7857.47	11147.7	24142	1668.59	1342.87	1317.36	2490.58	2859.68	2345.81	2.6825	2.48061	9.52493	144248	10800	75567	5182	51328	77834.5	3608.5	19153.5	17936	50981	14741.5	4777	4958	5645.25	3045	3549.5	4268.25	3026.5	8047.75	4040.5	4092	61760.8
369728	5	1	1	9	2012	1	0	2	27.9	10	12	4	12	18248.3	41931.9	27406.1	14836.3	42505.9	1199.75	3974.45	3037.14	24126	8607.03	17524.8	20.0039	19.2955	44.8865	4817.5	5344	5925.75	3168.5	4205	4675.25	3271.75	4654.25	3966.25	6463.75	5458	5505.5	14185.8	7197	4071	9978	45682.2	2935.75	6913	18963	10280.2	28846
372561	5	1	1	10	2012	0	0	3	37	11	12	4	12	28546.4	41472.8	17468.5	14940.5	43160.7	25225.7	12160	4328.37	18821.1	7312.08	61192.7	31.8079	26.9018	58.159	311958	217991	164056	66930.5	203426	1.75647e+06	16074.2	79682	21037.2	57276	69337.8	20673.8	15618	9014	6010.5	18078.8	80021	3008	27643	5250.75	4980.5	33828
[truncated: 110 more columns]

## Sheet: Fea
ADCP_H1CA09
ADCP_H3Pe09
ADCP_H3Vi11
ADCP_HAWI10
ADCP_HABr08
ADNP_H1CA09
ADNP_H3Pe09
ADNP_H3Vi11
ADNP_HAWI10
ADNP_HABr08
ADCD_HAMix
ADNKA_CD107a_HAMix
ADNKA_IFNy_HAMix
ADNKA_MIP1b_HAMix
IgG1_H1CA09
IgG1_H3Pe09
IgG1_HABr08
IgG1_H3Vi11
IgG1_HAWI10
IgG1_H1Mi15
IgG1_H3Si16
IgG1_HACO17
IgG1_H1NC99
IgG1_H3WI05
IgG1_HAMa06
IgG2_H1CA09
IgG2_H3Pe09
IgG2_HABr08
IgG2_H3Vi11
IgG2_HAWI10
IgG2_H1Mi15
IgG2_H3Si16
IgG2_HACO17
IgG2_H1NC99
IgG2_H3WI05
IgG2_HAMa06
IgG3_H1CA09
IgG3_H3Pe09
IgG3_HABr08
IgG3_H3Vi11
IgG3_HAWI10
IgG3_H1Mi15
IgG3_H3Si16
IgG3_HACO17
IgG3_H1NC99
IgG3_H3WI05
IgG3_HAMa06
IgG4_H1CA09
IgG4_H3Pe09
IgG4_HABr08
IgG4_H3Vi11
IgG4_HAWI10
IgG4_H1Mi15
IgG4_H3Si16
IgG4_HACO17
IgG4_H1NC99
IgG4_H3WI05
IgG4_HAMa06
IgA1_H1CA09
IgA1_H3Pe09
IgA1_HABr08
IgA1_H3Vi11
IgA1_HAWI10
IgA1_H1Mi15
IgA1_H3Si16
IgA1_HACO17
IgA1_H1NC99
IgA1_H3WI05
IgA1_HAMa06
IgA2_H1CA09
IgA2_H3Pe09
IgA2_HABr08
IgA2_H3Vi11
IgA2_HAWI10
IgA2_H1Mi15
IgA2_H3Si16
IgA2_HACO17
IgA2_H1NC99
IgA2_H3WI05
IgA2_HAMa06
IgM_H1CA09
IgM_H3Pe09
IgM_HABr08
IgM_H3Vi11
IgM_HAWI10
IgM_H1Mi15
IgM_H3Si16
IgM_HACO17
IgM_H1NC99
IgM_H3WI05
IgM_HAMa06
FCGR2A_H1CA09
FCGR2A_H3Pe09
FCGR2A_HABr08
FCGR2A_H3Vi11
FCGR2A_HAWI10
FCGR2A_H1Mi15
FCGR2A_H3Si16
FCGR2A_HACO17
FCGR2A_H1NC99
FCGR2A_H3WI05
FCGR2A_HAMa06
FCGR2B_H1CA09
FCGR2B_H3Pe09
FCGR2B_HABr08
FCGR2B_H3Vi11
FCGR2B_HAWI10
FCGR2B_H1Mi15
FCGR2B_H3Si16
FCGR2B_HACO17
FCGR2B_H1NC99
FCGR2B_H3WI05
FCGR2B_HAMa06
FCGR3A_H1CA09
FCGR3A_H3Pe09
FCGR3A_HABr08
FCGR3A_H3Vi11
FCGR3A_HAWI10
FCGR3A_H1Mi15
FCGR3A_H3Si16
FCGR3A_HACO17
FCGR3A_H1NC99
FCGR3A_H3WI05
FCGR3A_HAMa06
FCGR3B_H1CA09
FCGR3B_H3Pe09
FCGR3B_HABr08
FCGR3B_H3Vi11
FCGR3B_HAWI10
FCGR3B_H1Mi15
FCGR3B_H3Si16
FCGR3B_HACO17
FCGR3B_H1NC99
FCGR3B_H3WI05
FCGR3B_HAMa06
FCRN_H1CA09
FCRN_H3Pe09
FCRN_HABr08
FCRN_H3Vi11
FCRN_HAWI10
FCRN_H1Mi15
FCRN_H3Si16
FCRN_HACO17
FCRN_H1NC99
FCRN_H3WI05
FCRN_HAMa06

## Sheet: README
This file contains data and feature names for Figure 3.
Sheets
Data_Cord	Systems serology data from cord timepoint, formatted for use in machine learning, Related to Figure 3.
	Column Headers
	1. momnnipsnum (pair ID)
	2. finaltype: 4 = maternal enrollment/2nd trimester, 5 = maternal time of birth, 8 = cord blood, 9 = transfer ratio
	3. Flu: 1 = case, 0 = control
	4. Vaccine: 1 = vaccine, 0 = placebo
	5. Monthinfantbirth
	6. Yearinfantbirth
	7. Malebaby: 1 = male, 0 = female
	8. Preterm: 1 = yes, 0 = no
	9. Flu strain subtype: 0 = uninfected, 1 = H3N2, 2 = Flu B, 3 = unknown flu A
	10. flute
	11. testdate_month
	12. testdate_year
	13. momvacc_month
	14. momvacc_year
	15-end: functional and biophysical data; labels in "Fea” sheet
Data_MTOB	Systems serology data from maternal circulation at the time of birth, formatted for use in machine learning, Related to Figure 3.
	Same column headers as Data_Cord
Fea	Systems serology feature names
	Formatted as MEASUREMENT_ANTIGEN
