# Supplementary material for: Dissecting Fc signatures of protection in neonates following maternal influenza vaccination in a placebo-controlled trial
Source: Cell Rep. 2022 Feb 8;38(6):110337. doi: 10.1016/j.celrep.2022.110337 (PMC9026287; doi:10.1016/j.celrep.2022.110337)
Supplement: Data S2. Calculated transfer ratios for systems serology data, formatted for use in machine learning, related to Figure 4 [file mmc3.zip]

Archive with 2 entries (2 files):
- Data S2.xlsx
- __MACOSX/._Data S2.xlsx
