# Supplementary material for: Dissecting Fc signatures of protection in neonates following maternal influenza vaccination in a placebo-controlled trial
Source: Cell Rep. 2022 Feb 8;38(6):110337. doi: 10.1016/j.celrep.2022.110337 (PMC9026287; doi:10.1016/j.celrep.2022.110337)
Supplement: Data S2. Calculated transfer ratios for systems serology data, formatted for use in machine learning, related to Figure 4 [file mmc3.zip › Data S2.xlsx]

## Sheet: Data
17038	9	1	0	3	2013	0	0	1	30.1	8	13	12	12	1.05796	1.93591	1.61367	1.91063	0.551059	0.853296	1.05746	0.92775	1.02652	1.12614	1.10686	1.07913	0.55666	0.50366	1.4401	1.22283	0.445133	0.375703	0.564184	0.657368	1.04988	1.15076	1.78236	1.3567	0.94704	0.91889	0.935854	1.00101	0.974188	1.0085	0.979481	0.991739	1.10622	1.12067	1.09368	1.12929
194366	9	1	0	3	2013	0	0	1	23.8	8	13	12	12	1.55642	2.40985	2.77853	1.36443	1.45023	1.2638	0.765241	1.77572	3.175	3.17862	1.13917	3.07693	1.26322	0.938559	0.972614	1.81812	0.980364	0.953347	1.01233	1.27857	1.04451	1.08433	0.976812	0.983642	1.86245	3.30103	1.04816	1.50142	2.03999	4.95188	1.04424	1.39897	3.89025	8.85053	1.34439	1.91575
199482	9	1	0	4	2013	0	1	1	31.5	6	13	1	13	1.66607	2.70686	0.870427	2.19491	1.02231	2.47435	2.1254	3.12879	0.115066	0.164083	0.98212	0.124988	1.79896	1.52321	0.962974	1.46547	0.811067	0.789502	0.756197	0.736944	0.928431	0.774736	0.885248	0.979888	0.94789	0.842261	0.399359	0.962875	0.902195	0.679886	0.19609	0.846989	0.0781192	0.0183148	0.0168499	0.0424628
325127	9	0	0	4	2013	1	0	0				3	13	3.24605	3.28891	1.62476	2.43433	1.00301	0.988785	0.981063	2.05805	2.90555	2.36209	2.1934	2.92194	1.55198	1.11027	1.04812	1.04497	0.973038	1.01529	1.04878	1.00415	1.00247	0.978315	0.956266	0.976184	1.99629	2.00878	1.8571	2.51004	2.19261	2.35915	2.2015	4.03372	3.05552	3.25846	4.64872	4.60616
332901	9	0	1	8	2012	0	1	0				3	12	0.689382	1.1662	1.01085	0.487828	0.500093	1.2387	1.57661	1.17684	0.710133	0.591543	0.373127	0.504649	1.79198	1.37833	1.01989	1.12656	0.866842	0.857747	0.810366	0.877356	0.938872	1.04363	1.07839	0.995342	1.11315	1.13809	0.934689	1.14139	1.09446	1.13378	0.865799	1.20595	0.808436	0.536474	0.0774943	0.343318
333393	9	0	0	6	2012	0	1	0				12	11	1.26271	1.2978	1.01296	0.904714	1.12238	0.685192	0.483354	1.72243	1.68118	1.65541	1.67723	1.7833	1.35158	1.1603	0.929813	0.680087	0.322288	0.237984	0.297954	0.603292	1.03275	0.972785	0.943332	0.979819	1.4617	1.45215	1.4922	1.67715	1.30682	1.45069	1.4904	2.24366	1.39184	1.39174	1.44615	1.6181
370031	9	0	1	6	2013	0	0	0				2	13	0.883067	1.52907	0.614122	0.838253	1.39349	1.50236	0.933429	1.96673	1.79648	1.68624	1.33249	1.24805	1.31282	1.09998	1.00872	1.08456	0.804985	0.924974	0.905478	0.875138	0.920286	0.974243	0.984603	0.951251	0.970099	0.994453	0.998509	0.797605	0.994396	1.07498	1.13347	0.853046	1.02063	1.00254	0.823319	0.831033
370984	9	0	0	4	2013	0	1	0				11	12	6.74239	6.91284	23.5489	12.8153	0.797622	1.50518	1.02803	1.89857	0.218279	0.0431676	0.0275589	0.0191355	3.12072	1.00704	0.882898	0.698382	1.05027	1.00892	0.844132	0.820265	0.983479	0.956334	0.957297	1.01058	3.25325	1.74507	0.0779141	0.672883	4.08883	2.48158	0.03317	0.796371	3.17811	1.8592	0.0569006	0.630964
371790	9	0	1	6	2013	0	0	0				4	13	1.17194	0.96979	0.330273	0.155239	0.560353	0.140807	0.0865823	0.221058	0.26633	0.120055	0.0669046	0.364346	0.382942	0.113606	0.035533	0.663691	0.41727	0.323903	0.30556	0.797267	1.9182	0.958321	0.855558	0.972249	0.570279	0.274368	0.0525001	0.679915	0.631989	0.309789	0.0173928	0.642168	0.595087	0.29396	0.0643803	0.686271
373515	9	1	1	6	2013	0	0	1	35.3	7	13	2	13	1.25026	1.85538	1.12439	1.23454	0.765044	1.85897	1.44235	2.13618	1.00707	0.988016	0.995377	1.03561	1.03265	1.13638	0.896452	1.00201	0.612889	0.868571	0.935281	0.863949	0.944602	0.94711	0.986831	0.972747	0.943184	0.763249	0.336191	0.590635	0.899121	0.668355	0.327307	0.499548	0.987859	0.897768	0.804708	1.16193
373568	9	0	0	6	2012	0	1	0				1	12	1.28879	1.75302	1.88082	1.82583	1.45264	1.26272	1.29391	1.31647	1.6059	1.61825	1.19738	1.43864	1.50738	1.26697	1.02522	1.98089	1.00527	1.0044	0.966455	0.820924	0.945005	1.01493	0.885614	0.994574	2.53146	3.23313	1.19656	1.34685	3.02363	5.13768	1.11996	1.23926	1.71633	1.8758	1.29069	1.13055
387773	9	0	1	8	2012	0	1	0				3	12	1.4318	1.60022	1.07001	1.05002	0.835642	0.996633	1.12835	1.44828	0.894045	0.713417	0.570531	0.970222	0.979029	0.972238	1.01501	0.807402	0.953239	1.00023	1.00967	0.557861	1.05248	0.976578	1.06544	0.840956	1.44136	2.11344	1.03499	1.12713	1.76765	1.61534	0.914627	1.09415	1.24192	1.17506	0.757017	1.08944
389959	9	0	0	8	2012	1	0	0				4	12	1.75386	1.73986	0.72547	2.43356	1.33891	2.47547	1.75347	3.66191	37.5828	15.7445	1.3493	2.58034	3.39716	5.17458	3.10392	0.651837	0.207481	0.268258	1.04324	0.642322	3.04723	5.81501	5.85793	1.06634	2.16036	4.32965	78.1357	0.49118	2.05686	5.60407	274.606	0.474193	1.71469	3.04708	56.4847	0.367733
393799	9	0	1	1	2013	0	1	0				8	12	1.13151	0.741473	0.67503	0.539461	1.05255	1.73722	2.55641	0.226118	1.1312	1.13318	1.1069	0.911467	0.784065	0.559503	0.748785	0.753501	0.743281	0.782063	0.906391	0.633995	0.9505	0.966914	0.97121	0.990556	1.17445	1.22567	1.38885	0.898303	1.04938	1.10393	1.13135	0.641859	1.20045	1.10751	1.02389	0.929243
396259	9	1	0	2	2013	0	1	1	32.9	7	13	12	12	1.51995	1.087	1.01331	0.80448	0.93795	0.515682	0.40987	0.99589	0.822721	0.840158	0.978705	0.873831	1.20757	1.30831	1.01618	1.13412	1.0227	1.0498	1.02014	1.0631	0.949594	1.01639	0.999912	0.991023	1.43776	1.07676	1.0778	1.20445	1.16167	0.783382	0.893809	1.08164	0.683925	0.855525	0.946284	0.920018
396268	9	0	0	5	2013	0	0	0				1	13	1.06416	2.47767	1.32348	2.05478	0.585663	1.94337	1.79975	2.72351	1.35109	1.03399	0.944969	1.14159	1.54146	0.938735	0.994487	1.17572	0.962071	0.87689	0.976428	0.991987	0.910508	0.734194	0.892045	0.94801	1.14462	1.2937	0.913314	1.25519	1.10064	1.22081	1.07817	1.35988	1.15587	1.35029	1.40622	1.36195
396462	9	0	1	1	2013	0	1	0				12	12	0.560911	0.704714	1.07239	0.523586	0.632683	1.46098	2.85697	0.524638	0.802613	0.73326	0.591057	0.646518	0.726936	0.615219	1.16512	0.425709	1.38296	1.41606	1.98237	1.23523	0.615964	0.533145	0.523478	0.976586	0.923965	0.727322	0.318568	0.748734	0.884024	0.741132	0.176636	0.687762	0.907799	0.758606	0.356795	0.741389
396493	9	0	0	4	2013	0	0	0				11	12	1.75607	1.61184	3.51941	2.81332	0.52334	1.59464	1.54735	1.53655	0.839005	0.735336	0.709967	0.682044	2.82806	3.61307	1.97656	0.629006	1.02737	1.0695	1.01196	0.971198	1.04404	1.02462	0.968804	1.05147	0.958128	0.84329	0.754713	0.741096	0.965595	0.907983	0.722946	0.80356	1.02135	0.95989	0.899728	0.850138
396701	9	0	0	3	2013	0	1	0				12	12	1.31991	1.96814	1.42274	0.995666	1.28682	1.23576	1.2632	0.979296	1.67026	1.38372	1.06552	1.25262	0.937064	1.0173	1.02722	1.01694	0.975603	1.0597	0.946459	1.05571	1.06246	0.803297	0.76932	0.999431	1.75234	2.15353	1.50201	1.53318	2.81452	2.96657	1.27838	1.51952	2.35164	3.17288	3.42964	3.18671
398493	9	1	0	5	2013	0	0	1	27.7	8	13	4	13	1.58282	1.67997	0.935784	2.04442	0.954588	4.91298	5.77261	2.95956	1.2678	1.30819	1.26371	1.80663	0.948052	1.00986	0.958133	2.81848	1.0239	1.02163	1.03335	0.960655	1.01753	0.981852	0.992532	1.03054	2.65596	2.28292	1.33199	1.77883	1.95242	1.63443	1.06084	1.78211	1.78167	1.56813	1.88054	1.56334
398523	9	0	0	4	2013	0	0	0				1	13	2.05812	2.18842	2.14298	1.98764	0.746564	0.61524	1.06006	1.65156	1.59477	1.45524	1.17899	1.3077	1.06634	1.05178	0.999396	1.03781	0.939233	0.954962	0.952315	1.0409	1.05129	0.954405	1.06015	1.06503	1.73925	1.45604	1.0176	1.26563	2.27942	1.58649	0.910761	1.74969	1.93866	1.5864	1.27249	1.56898
398527	9	1	0	2	2013	0	0	1	28.9	7	13	1	13	1.60925	1.54945	0.85976	0.65422	2.28225	1.85096	4.31928	2.26054	0.344101	0.50494	0.66587	1.43003	0.957715	1.01657	0.993099	1.99871	0.737276	0.867525	0.921253	0.110258	0.944902	0.972625	0.948704	0.913437	4.19072	18.496	7.98957	2.5901	6.30281	8.233	2.1953	3.17861	2.00077	9.2065	11.3868	1.93498
398959	9	0	0	5	2013	0	0	0				2	13	1.30091	1.84218	0.870746	1.67478	0.727921	1.94658	1.44283	2.16277	0.592208	0.528707	0.57	0.602751	1.02411	0.992435	1.00355	1.16928	0.993738	0.949539	0.957405	0.99779	0.981478	1.05539	1.08845	1.02433	0.842186	0.52935	0.597639	0.920513	0.571077	0.410006	0.945607	0.645421	0.392991	0.272599	0.609845	0.553763
401576	9	0	0	6	2013	0	1	0				3	13	1.63574	1.13524	0.911168	0.850429	0.897834	0.635708	1.2079	1.34322	2.36944	1.67497	1.17551	1.17708	1.01281	0.9822	1.05218	1.05075	0.916117	0.916401	1.00811	0.9782	1.00787	0.978953	1.04125	1.00396	4.27786	7.47369	4.718	4.3696	16.0816	20.6151	3.6376	10.8739	2.39281	3.32678	2.68034	2.66475
[truncated: 8 more columns]

## Sheet: Fea
ADCP_H3Pe09
ADCP_H3Vi11
ADNP_H3Pe09
ADNP_H3Vi11
ADCD_HAMix
ADNKA_CD107a_HAMix
ADNKA_IFNy_HAMix
ADNKA_MIP1b_HAMix
IgG1_H3Pe09
IgG1_H3Vi11
IgG1_H3Si16
IgG1_H3WI05
IgG2_H3Pe09
IgG2_H3Vi11
IgG2_H3Si16
IgG2_H3WI05
IgG3_H3Pe09
IgG3_H3Vi11
IgG3_H3Si16
IgG3_H3WI05
IgG4_H3Pe09
IgG4_H3Vi11
IgG4_H3Si16
IgG4_H3WI05
FCGR2A_H3Pe09
FCGR2A_H3Vi11
FCGR2A_H3Si16
FCGR2A_H3WI05
FCGR2B_H3Pe09
FCGR2B_H3Vi11
FCGR2B_H3Si16
FCGR2B_H3WI05
FCGR3A_H3Pe09
FCGR3A_H3Vi11
FCGR3A_H3Si16
FCGR3A_H3WI05
FCGR3B_H3Pe09
FCGR3B_H3Vi11
FCGR3B_H3Si16
FCGR3B_H3WI05
FCRN_H3Pe09
FCRN_H3Vi11
FCRN_H3Si16
FCRN_H3WI05

## Sheet: Readme
This file contains data and feature names for Figure 4.
Sheets
Data	Systems serology data transfer ratios, formatted for use in machine learning, Related to Figure 4.
	Column Headers
	1. momnnipsnum (pair ID)
	2. finaltype: 4 = maternal enrollment/2nd trimester, 5 = maternal time of birth, 8 = cord blood, 9 = transfer ratio
	3. Flu: 1 = case, 0 = control
	4. Vaccine: 1 = vaccine, 0 = placebo
	5. Monthinfantbirth
	6. Yearinfantbirth
	7. Malebaby: 1 = male, 0 = female
	8. Preterm: 1 = yes, 0 = no
	9. Flu strain subtype: 0 = uninfected, 1 = H3N2, 2 = Flu B, 3 = unknown flu A
	10. flute
	11. testdate_month
	12. testdate_year
	13. momvacc_month
	14. momvacc_year
	15-end: functional and biophysical data; labels in "Fea” sheet
Fea	Systems serology feature names
	Formatted as MEASUREMENT_ANTIGEN
