# Supplementary material for: Dissecting Fc signatures of protection in neonates following maternal influenza vaccination in a placebo-controlled trial
Source: Cell Rep. 2022 Feb 8;38(6):110337. doi: 10.1016/j.celrep.2022.110337 (PMC9026287; doi:10.1016/j.celrep.2022.110337)
Supplement: Code S1. LASSO_CV.m, performs cross-validated LASSO feature selection, related to STAR Methods [file mmc4.zip › LASSO_CV.m]

function varname = LASSO_CV(datafilename,GrCol,featurefilename)

%datafilename = file name of data .xlsx file
%GrCol = column number in "datafilename" that has the number labels of the
%groups to be compared
%featurefilename = file name of .xlsx file with list of feature names for
%the data file

datTest=string(datetime('now'));
datTest=strrep(datTest,":","_");
datTest=strrep(datTest," ","_");

Date=strcat(datTest,"_",num2str(GrCol)); 
Date=char(Date); 
Overall=xlsread(datafilename); 
[~,feature_names_p]=xlsread(featurefilename); 

Data_prepre=Overall(:,15:end); %Functional, glycan and biophysical data
Data_pre=knnimpute(Data_prepre); %Imputes missing values


remover=sum(Data_pre)==0; %finds empty columns
Data=Data_pre(:,~remover); %removes empty columns from dataset
feature_names=feature_names_p(~remover); %removes feature names for empty columns
removed_features=feature_names_p(remover); %lists features that were removed

Gr=Overall(:,GrCol); %group labels
[nrow,ncol]=size(Data); 
Data_norm_b=zscore(Data); %Data centered and scaled

nreps=20; nfold=5; nperms=100; 


%% LASSO
alphalist = zeros(nfold,nreps);
for i=1:nreps %CV replicates
    disp(strcat('Rep:',num2str(i))) %displays replicate number to monitor progress
	CVO = cvpartition(Gr,'kfold',nfold); %cvpartition defines test and training sets for cross validataion
	for folds=1:nfold %for loop to start folds
        disp(strcat('Fold:',num2str(folds))) %displays fold number to monitor progress
		%%%%
            %Select Elastic Net Coefficient
            alphaTest=0.01:0.01:1; %indicates alpha values to test
            MinMSE=zeros(1,length(alphaTest));
            for j=alphaTest
                localpha=find(alphaTest==j);
                [~,fitinfo2]=lasso(Data_norm_b,Gr,'CV',5,'Alpha',j); %performs lasso with iterated alpha
                MinMSE(1,localpha)=fitinfo2.MSE(fitinfo2.IndexMinMSE);
            end
            [~,b2]=min(MinMSE);
            alpha=alphaTest(b2);
            alphalist(folds,i) = alpha;
            %%%%
        trIdx = CVO.training(folds); %define training data rows
		teIdx = CVO.test(folds); %define test data rows
		TrLab=Gr(trIdx,:); %define correct labels of training data
		TeLab=Gr(teIdx,:); %define correct labels of test data
		TrDat=Data_norm_b(trIdx,:); [trrow,trcol]=size(TrDat); %define training data and dataset size
		TeDat=Data_norm_b(teIdx,:); [terow,tecol]=size(TeDat); %define test data and dataset size
		nstab=10; ncut=0.4*nstab; Sel_matrix=zeros(nstab,ncol); %nstab is number of LASSO repeats per fold
		for k=1:nstab %for loop to do lasso replicates
			[B, FitInfo] = lasso(TrDat, TrLab,'CV',5,'Alpha',alpha); %Fold-specific variable selection using LASSO using ONLY fold-specific training data. Lambda tuned using an internal CV on the fold-specific training data ONLY.
			chosen_b=max(FitInfo.Index1SE,1); %chooses feature coefficients based on largest lambda value with lowest error
            while nnz(B(:,chosen_b))<3 %sets minimum feature number at 3
                chosen_b=chosen_b-1;
                disp("chose alt lambda")
            end   
			B_fin=B(:,chosen_b); var_selec_pre=find(abs(B_fin)>0); Sel_matrix(k,var_selec_pre)=1; %selects features based on fitting coefficients
        end
		var_selec=find(sum(Sel_matrix)>=(ncut)); if (isempty(var_selec)) var_selec=find(sum(Sel_matrix)>(0.25*nstab)); end %Repeated nstab times using fold-specific training data ONLY. Consensus features selected.
        len=length(var_selec); %number of consensus features selected
		TrDat_selec=TrDat(:,var_selec); %training data for only LASSO consensus features
		TeDat_selec=TeDat(:,var_selec); %test data for only LASSO consensus features
		Model1 = fitcecoc(TrDat_selec,TrLab); %Model trained on fold-specific LASSO-selected features using fold-specific training data only
		PredLab1=predict(Model1,TeDat_selec); %predicts outcomes of the test data using the model
        PredLab2=zeros(terow,nperms);
        PredLab3=zeros(terow,nperms);
        parfor perm=1:nperms %for permutations within replicates
			rset=randsample(ncol,len); %randomly reshuffles the data	
			TrDat_r=TrDat(:,rset); %permutated training data
			TeDat_r=TeDat(:,rset); %permuted test data
			Model2 = fitcecoc(TrDat_r,TrLab); %permuted model
			j1=randperm(terow); j2=randperm(trrow+terow); %j1 is random numbers with the same number of rows as the test data
            %j2 is random numbers for the full data set
			Lab_perm=Gr(j2); TrLab_perm=Lab_perm(trIdx); %creates permuted labels for the training data
			Rsel_matrix=zeros(nstab,ncol); %creates empty matrix to store binary info of selected variables during each permutation
			for k=1:nstab %for loop to do LASSO replicates with permuted data
				[B, FitInfo] = lasso(TrDat, TrLab_perm,'CV',5,'Alpha',alpha); %Fold-specific and permutation-specific variable selection using LASSO on data with outcome labels permuted
				chosen_b=max(FitInfo.Index1SE,1); %selects best fitted coefficients for permuted data by choosing largest lambda within 1 SE of minimum SE
                while nnz(B(:,chosen_b))<3 
                     chosen_b=chosen_b-1; 
                end  
                B_fin=B(:,chosen_b); rvar_selec_pre=find(abs(B_fin)>0); Rsel_matrix(k,rvar_selec_pre)=1; %finds chosen features based on fitted coefficients
			end
			rvar_selec=find(sum(Rsel_matrix)>=(ncut)); 
            if (isempty(rvar_selec)) 
                rvar_selec=find(sum(Rsel_matrix)>(0.25*nstab)); 
            end  
			TrDat_rselec=TrDat(:,rvar_selec);%training data for null model
			TeDat_rselec=TeDat(:,rvar_selec);%test data for null model
			Model3 = fitcecoc(TrDat_rselec,TrLab_perm); %Model trained using fold-specific and permutation-specific LASSO-selected features using data with outcome labels permuted.
			PredLab2(:,perm)=predict(Model2,TeDat_r); % Null model on random size-matched features. Correlation structure preserved.
            PredLab3(:,perm)=predict(Model3,TeDat_rselec); %This is the null model where the feature selection and classification is done with permuted data (the feature selection is fold and permutation specific).
        end
		FinalPred1(teIdx)=PredLab1; %final actual predictions
		FinalPred2(teIdx,:)=PredLab2; %final predictions from null model
		FinalPred3(teIdx,:)=PredLab3; %final predictions from permuted model 
	end
	Acc1=length(find(FinalPred1'==Gr))/length(Gr); %single accuracy for the real model
	Acc2=zeros(1,nperms); %allocate variable
    Acc3=zeros(1,nperms); %allocate variable
    for perm=1:nperms
		Acc2(perm)=length(find(FinalPred2(:,perm)==Gr))/nrow; %distribution of accuracies for the null model using random size-matched features
		Acc3(perm)=length(find(FinalPred3(:,perm)==Gr))/nrow; %distribution of accuracies for the null model using permuted data.
	end
FinAcc1(i)=Acc1; FinAcc2(i,:)=Acc2; FinAcc3(i,:)=Acc3;
P12(i)=length(find(Acc2>Acc1))/nperms; %Tail probability of real model accuracy in the distribution of the first null model's (random size-matched features) accuracies 
P13(i)=length(find(Acc3>Acc1))/nperms; %Tail probability of real model accuracy in the distribution of the second null model's (permuted data) accuracies 
end

FinAcc=median(FinAcc1) %accuracy prediction precentage
P12_fin=median(P12) %p-value for comparison with random size-matched features
P13_fin=median(P13) %p-value for comparison with permuted data

save(Date);

end
