# Supplementary material for: Dissecting Fc signatures of protection in neonates following maternal influenza vaccination in a placebo-controlled trial
Source: Cell Rep. 2022 Feb 8;38(6):110337. doi: 10.1016/j.celrep.2022.110337 (PMC9026287; doi:10.1016/j.celrep.2022.110337)
Supplement: Code S2. Lasso_plsda_figures_nepal_2.m, generates figures from LASSO-PLSDA analysis, related to STAR Methods [file mmc5.zip]

Archive with 2 entries (2 files):
- lasso_plsda_figures_nepal_2.m
- __MACOSX/._lasso_plsda_figures_nepal_2.m
