# Supplementary material for: Dissecting Fc signatures of protection in neonates following maternal influenza vaccination in a placebo-controlled trial
Source: Cell Rep. 2022 Feb 8;38(6):110337. doi: 10.1016/j.celrep.2022.110337 (PMC9026287; doi:10.1016/j.celrep.2022.110337)
Supplement: Code S4. pls_variant.m, required to run Code S2, related to STAR Methods [file mmc7.zip › pls_variant.m]

function pls_model = pls_variant(x,y,vl,da)
%
% Model for Partial Least Squares regression or discriminant analysis
%
% pls_model = pls(x,y,vl,'da')
%
% input:
% x (samples x descriptors)	for calibration
% y (samples x variables)   for regression or
%   (samples x classes)     for discriminant analysis. Classes numbers must be >0
% vl (1 x 1)                number of latent variables to model
% 'da' (char)               to indicate PLS-discriminant analysis (in PLS regression it is no used)
%
% output:
% pls_model struct with:
%   Data (struct)                X and Y input, and classes (for PLS-DA)
%   VLvar (2 x vl)               cumulative variance (%) explained by model for X and Y.
%   Ypc (samples x variables)    predicted variables or
%       (samples x classes)      predicted classes for calibration samples
%   T (samples x vl)             x-scores
%   P (descriptors x vl)         x-loadings
%   W (descriptors x vl)         x-weights
%   U (samples x vl)             y-scores
%   Q (variables x vl)           y-loadings
%   B (descriptors x variables)  regression vectors
%   B0 (1 x 1)                   regression intercept for (mean(y,1))-(mean(x,1))
%   Lo (samples x 1)             leverages for samples
%   SR (samples x variables)     studentized residuals for samples       
%   Lv (variables x 1)           leverages for variables       
%
%   For PLS-R:
%   RMSEc (1 x variavles)        Root Mean Square Error for calibration
%   R2c (1 x variavles)          Correlation Coefficient for calibration
%   RMSEc_Yrand (1 x variavles)  RMSEc for Y-randomization test (mean of 10 shuffles)
%   R2c_Yrand (1 x variavles)    R2c for Y-randomization test (mean of 10 shuffles)
%
%   For PLS-DA:
%   Succ (1 x 1)                 Success (%) of classification for calibration samples
%   Succ_Yrand (1 x 1)           Success (%) of classification for Y-randomization test
%
% See also , plspred
%
% By Cleiton A. Nunes
% UFLA,MG,Brazil

yo=y;

if nargin==4
    
    if size(da,2)~=2
    error('%s is no valid',da)
    elseif sum(da~='da')>0
    error('%s is no valid',da)
    elseif size(y,2)~=1
    error('y class is no valid')

    else
    u=unique(y);
    t=size(u,1);
    sc=size(y,1);
    yc=zeros(sc,t);
    for i=1:sc
        for j=1:t
            if y(i)==u(j)
            yc(i,j)=1;
            end
        end
    end
    y=yc;
    end

end
%---------------------------

[T,P,U,Q,W,beta,var_LV] = plsr(x,y,vl);

ypc=[ones(size(x,1),1) x]*beta;

if nargin==4
    [d,nc]=min(abs(ypc-1),[],2);
    nnc=nc;
    for i=1:sc
        for j=1:t
            if nc(i)==j
            nnc(i)=u(j);
            end
        end
    end
    ypc=nnc;
end

[s,v]=size(ypc);
rmsec=zeros(1,v);
Rc=zeros(1,v);

    for inv=1:v
        if nargin==4
        suc(1,inv)=(size(yo(:,inv),1)-size(nonzeros(yo(:,inv)-ypc(:,inv)),1))/size(yo(:,inv),1)*100;
        else
        rmsec(1,inv)=sqrt(sum((ypc(:,inv)-yo(:,inv)).^2)/size(yo(:,inv),1));
        Rc(1,inv)=abs(nonzeros(diag((corrcoef(ypc(:,inv),yo(:,inv))),1)));
        end
    end
    
    %--- leverages
        a=vl;
        Lo = diag(T(:,1:a)*pinv(T(:,1:a)'*T(:,1:a))*T(:,1:a)');
        Lv = diag(P(:,1:a)*P(:,1:a)');
    %--- student residues
        for i=1:size(yo,2)
        res=ypc(:,i)-yo(:,i);
        resy=sqrt((1/(size(res,1)-1)*((ones(size(res,1),1)-Lo).^(-2))'.*res')*res); 
        SR(:,i) = res./(resy*sqrt(ones(size(res,1),1)-Lo)); 
        end
    %---    
        
           
pls_model.Data.X=x;
pls_model.Data.Y=y;
if nargin==4
    pls_model.Data.class=u;
    pls_model.Data.PLStype='da';
else
    pls_model.Data.PLStype='re';
end
pls_model.VLvar=var_LV;
pls_model.Ypc=ypc;
pls_model.T=T;
pls_model.P=P;
pls_model.W=W;
pls_model.U=U;
pls_model.Q=Q;
pls_model.B=beta(2:size(beta,1),:);
pls_model.B0=beta(1,:);
pls_model.Lo=Lo;
pls_model.SR=SR;

for i=1:size(pls_model.SR,1)
if isnan(pls_model.SR(i))==1
pls_model.SR(i)=0;
end
end

pls_model.Lv=Lv;
if nargin==4
pls_model.Succ=suc;
else
pls_model.RMSEc=rmsec;
pls_model.R2c=Rc.^2;
end

%--------------Y-randomization
for nyr=1:10

yy=yo;
for iyr=1:size(yy,2)
yrand=yy;
yrand=shuffle(yy);
end
   
if nargin==4
    if size(da,2)~=2
    error('%s is no valid',da)
    elseif sum(da~='da')>0
    error('%s is no valid',da)
    elseif size(yrand,2)~=1
    error('y class is no valid')
    else
    u=unique(yrand);
    t=size(u,1);
    sc=size(yrand,1);
    yc=zeros(sc,t);
        for i=1:sc
            for j=1:t
                if yrand(i)==u(j)
                yc(i,j)=1;
                end
            end
        end
yrand=yc;
    end
end

[T,P,U,Q,W,beta,var_LV] = plsr(x,yrand,vl);

ypc=[ones(size(x,1),1) x]*beta;

if nargin==4
    [d,nc]=min(abs(ypc-1),[],2);
    nnc=nc;
    for i=1:sc
        for j=1:t
            if nc(i)==j
            nnc(i)=u(j);
            end
        end
    end
    ypc=nnc;
end

[s,v]=size(ypc);
rmsec=zeros(1,v);
Rc=zeros(1,v);

    for inv=1:v
        if nargin==4
        sucyr(nyr,inv)=(size(yrand(:,inv),1)-size(nonzeros(yrand(:,inv)-ypc(:,inv)),1))/size(yrand(:,inv),1)*100;
        else
        rmsecyr(nyr,inv)=sqrt(sum((ypc(:,inv)-yrand(:,inv)).^2)/size(yrand(:,inv),1));
        Rcyr(nyr,inv)=abs(nonzeros(diag((corrcoef(ypc(:,inv),yrand(:,inv))),1)));
        end
    end
end

if nargin==4
pls_model.Succ_Yrand=mean(sucyr);
else
pls_model.RMSEc_Yrand=mean(rmsecyr);
pls_model.R2c_Yrand=mean(Rcyr.^2);
end


%---plsr---
function [T,P,U,Q,W,B,var_LV] = plsr(x,y,lv)

[n,m]=size(x);
[l,k]=size(y);
P=zeros(m,lv);
Q=zeros(k,lv);
T=zeros(n,lv);
U=zeros(n,lv);
W=zeros(m,lv);
V=zeros(m,lv);
cv=x'*y;

for i=1:lv
    [ai,bi,ci]=svd(cv,'econ');
    ai=ai(:,1);
    ci=ci(:,1);
    bi=bi(1);
    ti=x*ai;
    normti=norm(ti);
    ti=ti./normti;
    P(:,i)=x'*ti;
    qi=bi*ci/normti;
    Q(:,i)=qi;
    T(:,i)=ti;
    U(:,i)=y*qi;
    W(:,i)=ai./normti;
    vi=P(:,i);
    
    for repeat=1:2
        for j=1:i-1
            vj=V(:,j);
            vi=vi-(vi'*vj)*vj;
        end
    end
    
    vi=vi./norm(vi);
    V(:,i)=vi;
    cv=cv-vi*(vi'*cv);
    Vi=V(:,1:i);
    cv=cv-Vi*(Vi'*cv);
end

for i=1:lv
    ui=U(:,i);
    for repeat=1:2
        for j=1:i-1
           tj=T(:,j);
           ui=ui-(ui'*tj)*tj;
        end
    end
    U(:,i)=ui;
end

B=W*Q';
B=[(mean(y,1))-(mean(x,1))*B;B];
    
var_LV=[sum(P.^2,1)./sum(sum(x.^2,1));sum(Q.^2,1)./sum(sum(y.^2,1))];
var_LV=cumsum(((var_LV*100)'),1);

%-------shuffle--------
function y = shuffle(x)
y = x(randperm(length(x)),:);
