# Supplementary material for: Dissecting Fc signatures of protection in neonates following maternal influenza vaccination in a placebo-controlled trial
Source: Cell Rep. 2022 Feb 8;38(6):110337. doi: 10.1016/j.celrep.2022.110337 (PMC9026287; doi:10.1016/j.celrep.2022.110337)
Supplement: Code S5. VIPscore_JD.m, required to run Code S2, related to STAR Methods [file mmc8.zip › VIPscore_JD.m]

%%%%%%%%%%%%%%%%%%%%%%%%%%%%%%%%%%%%%%%%%%%%%%%%%%%%%%%%%%%%%%%%%%%%%%%%%%%%%%
%Variable Importance in Projection (VIP) score
%
%Interpreting a PLS model with many components and a multitude of responses can be a
%complex task. A parameter which summarizes the importance of the X-variables, both
%for the X- and Y-models, is called the variable influence on projection, VIP. VIP is a
%weighted sum of squares of the PLS weights, w*, taking into account the amount of
%explained Y-variance in each dimension. Its attraction lies in its intrinsic parsimony;
%for a given model and problem there will always be only one VIP-vector, summarizing
%all components and Y-variables. One can compare the VIP of one term to the others.
%Terms with large VIP, larger than 1, are the most relevant for explaining Y. 
%The VIP values reflect the importance of terms in the model both with respect to Y, i.e.
%its correlation to all the responses, and with respect to X (the projection). With
%designed data, i.e. close to orthogonal X, the VIP values mainly reflect the correlation
%of the terms to all the responses. VIP values are computed, by default, from all
%extracted components. 


function [VIP,YXcorr]=VIPscore(Model,FeaName,Feaprofile,outcome)
% o Model: The model returned from PLS 
% o FeaName: The feature names used in PLS model (1 X vl)
% o Feaprofile: The corresponding feature profiles (samples X vl)
% o outcome: the outcome(samples X 1)

    Yvar=[Model.VLvar(1,2);diff(Model.VLvar(:,2))];
    VIP=Model.W.^2*Yvar;
    YXcorr=corr(Feaprofile,outcome,'type','Spearman');
    %sort
    [tmp,ind]=sort(VIP,'ascend');
    VIPorder=VIP(ind);
    YXcorr_order=YXcorr(ind);
    
    figure;
    barh(1:length(VIPorder),VIPorder);
    hold on;
    for i=1:length(VIPorder)
        h = barh(i,VIPorder(i));
        if YXcorr_order(i)> 0%Positive correlate to outcome
            col = 'b';
        else%Negative correlate to outcome
            col = 'r';
        end
        set(h, 'FaceColor', col);
        hold on;
    end
    Labels = strrep(FeaName(ind),'_','\_');
    set(gca, 'YTick', 1:length(FeaName), 'YTickLabel', Labels);
    title('VIP scores');
end
